# Supplementary material for: Signatures of Mollicutes-related endobacteria in publicly available Mucoromycota genomes
Source: mSphere. 2024 Aug 27;9(9):e00309-24. doi: 10.1128/msphere.00309-24 (PMC11423566; doi:10.1128/msphere.00309-24)
Supplement: Table S1 — Summary statistics of MRE genomes extracted from fungal assemblies and previously published MRE assemblies. [file msphere.00309-24-s0005.csv]

MRE	host	NCBI Contam Nucleotides #	Pseudogenes #	Pseudogene Percentage	Repeats #	Repeat Percentage	Phage #	Phage Percentage	Assembly ID	Assembly Type	# Contigs	Size before final bin	Size	GC content	CheckM Marker Set	CheckM Completeness	CheckM Contamination	Source
Modicella reniformis UCR MrenMES 1	Modicella reniformis	1163915	25	5.830285916	2	0.069915364	1	2.311030514	GCA_015849295.1	Fungal	43	1288814	366157	29.2	Mollicutes	36.45	10.51	Vandepol N, Liber J, Desirò A, Na H, Kennedy M, Barry K, Grigoriev IV, Miller AN, O'Donnell K, Stajich JE, Bonito G. Resolving the Mortierellaceae phylogeny through synthesis of multi-gene phylogenetics and phylogenomics. Fungal Divers. 2020 Sep;104(1):267-289.
Modicella reniformis UCR MrenMES 2	Modicella reniformis	1163915	56	6.6072108	8	0.252124851	1	0.778729723	GCA_015849295.1	Fungal	166	1288814	675459	30.2	Mollicutes	33.15	5.87	Vandepol N, Liber J, Desirò A, Na H, Kennedy M, Barry K, Grigoriev IV, Miller AN, O'Donnell K, Stajich JE, Bonito G. Resolving the Mortierellaceae phylogeny through synthesis of multi-gene phylogenetics and phylogenomics. Fungal Divers. 2020 Sep;104(1):267-289.
Funneliformis geosporum FwildA 1	Funneliformis geosporum	1909421	46	6.42386215	94	2.376444568	2	3.137982815	GCA_946474995.1	Fungal	136	3158864	970273	32.4	Mollicutes	48.77	7.18	Sahraei SE, Sánchez-García M, Montoliu-Nerin M, Manyara D, Bergin C, Rosendahl S, Rosling A. Whole genome analyses based on single, field collected spores of the arbuscular mycorrhizal fungus Funneliformis geosporum. Mycorrhiza. 2022 Nov;32(5-6):361-371.
Funneliformis geosporum FwildA 2	Funneliformis geosporum	1909421	22	6.742971749	16	0.737869966	1	3.254182105	GCA_946474995.1	Fungal	35	3158864	375947	31.2	Mollicutes	26.71	0	Sahraei SE, Sánchez-García M, Montoliu-Nerin M, Manyara D, Bergin C, Rosendahl S, Rosling A. Whole genome analyses based on single, field collected spores of the arbuscular mycorrhizal fungus Funneliformis geosporum. Mycorrhiza. 2022 Nov;32(5-6):361-371.
Funneliformis geosporum FwildA 3	Funneliformis geosporum	1909421	33	6.63115187	45	1.597580585	3	10.83586575	GCA_946474995.1	Fungal	34	3158864	683471	32.1	Mollicutes	51.18	0	Sahraei SE, Sánchez-García M, Montoliu-Nerin M, Manyara D, Bergin C, Rosendahl S, Rosling A. Whole genome analyses based on single, field collected spores of the arbuscular mycorrhizal fungus Funneliformis geosporum. Mycorrhiza. 2022 Nov;32(5-6):361-371.
Rhizophagus cerebriforme JS1	Rhizophagus cerebriforme	916275	50	8.248970618	49	1.440627731	0	0	GCA_003833025.1	Fungal	3	1246693	689977	32.3	Mollicutes	48.99	1	Chen EC, Mathieu S, Hoffrichter A, Sedzielewska-Toro K, Peart M, Pelin A, Ndikumana S, Ropars J, Dreissig S, Fuchs J, Brachmann A, Corradi N. Single nucleus sequencing reveals evidence of inter-nucleus recombination in arbuscular mycorrhizal fungi. Elife. 2018 Dec 5;7:e39813.
Racocetra fulgida IN212	Racocetra fulgida	335085	38	6.319692336	34	0.960428981	2	3.563036632	GCA_910592135.1	Fungal	61	895237	832857	33.8	Mollicutes	51.94	3.63	Montoliu-Nerin M, Sánchez-García M, Bergin C, Kutschera VE, Johannesson H, Bever JD, Rosling A. In-depth Phylogenomic Analysis of Arbuscular Mycorrhizal Fungi Based on a Comprehensive Set of de novo Genome Assemblies. Front Fungal Biol. 2021 Sep 29;2:716385.
Funneliformis geosporum FwildB 1	Funneliformis geosporum	1548015	15	5.519924035	2	0.063303792	1	4.613957931	GCA_946475005.1	Fungal	22	2528506	360168	31.7	Mollicutes	27.39	1.63	Sahraei SE, Sánchez-García M, Montoliu-Nerin M, Manyara D, Bergin C, Rosendahl S, Rosling A. Whole genome analyses based on single, field collected spores of the arbuscular mycorrhizal fungus Funneliformis geosporum. Mycorrhiza. 2022 Nov;32(5-6):361-371.
Funneliformis geosporum FwildB 2	Funneliformis geosporum	1548015	32	12.39474268	0	0	0	0	GCA_946475005.1	Fungal	40	2528506	401041	32.1	Mollicutes	22.55	9.18	Sahraei SE, Sánchez-García M, Montoliu-Nerin M, Manyara D, Bergin C, Rosendahl S, Rosling A. Whole genome analyses based on single, field collected spores of the arbuscular mycorrhizal fungus Funneliformis geosporum. Mycorrhiza. 2022 Nov;32(5-6):361-371.
Paraglomus brasilianum BR232B	Paraglomus brasilianum	207737	43	4.788456415	51	1.454836487	3	4.648237606	GCA_910592345.1	Fungal	152	1053098	942099	32.8	Mollicutes	49.06	1	Montoliu-Nerin M, Sánchez-García M, Bergin C, Kutschera VE, Johannesson H, Bever JD, Rosling A. In-depth Phylogenomic Analysis of Arbuscular Mycorrhizal Fungi Based on a Comprehensive Set of de novo Genome Assemblies. Front Fungal Biol. 2021 Sep 29;2:716385. doi: 10.3389/ffunb.2021.716385.
Paraglomus occultum IA702	Paraglomus occultum	319291	58	8.152381538	29	1.228651791	1	1.870540304	GCA_910592205.1	Fungal	125	887758	780042	32.7	Mollicutes	42.7	12.54	Montoliu-Nerin M, Sánchez-García M, Bergin C, Kutschera VE, Johannesson H, Bever JD, Rosling A. In-depth Phylogenomic Analysis of Arbuscular Mycorrhizal Fungi Based on a Comprehensive Set of de novo Genome Assemblies. Front Fungal Biol. 2021 Sep 29;2:716385. doi: 10.3389/ffunb.2021.716385.
Entrophospora candida CCK pot B69	Entrophospora candida	265546	25	9.570072756	14	1.98592854	1	2.549654593	GCA_910592215.1	Fungal	11	396182	391857	31.9	Mollicutes	30.68	0	Montoliu-Nerin M, Sánchez-García M, Bergin C, Kutschera VE, Johannesson H, Bever JD, Rosling A. In-depth Phylogenomic Analysis of Arbuscular Mycorrhizal Fungi Based on a Comprehensive Set of de novo Genome Assemblies. Front Fungal Biol. 2021 Sep 29;2:716385. doi: 10.3389/ffunb.2021.716385.
Cetraspora pellucida 2_28_12 1	Cetraspora pellucida	315106	54	7.569124211	144	15.1097162	0	0	GCA_910591925.1	Fungal	218	1180459	865688	33.7	Mollicutes	28.26	6.25	Montoliu-Nerin M, Sánchez-García M, Bergin C, Kutschera VE, Johannesson H, Bever JD, Rosling A. In-depth Phylogenomic Analysis of Arbuscular Mycorrhizal Fungi Based on a Comprehensive Set of de novo Genome Assemblies. Front Fungal Biol. 2021 Sep 29;2:716385. doi: 10.3389/ffunb.2021.716385.
Cetraspora pellucida 2_28_12 2	Cetraspora pellucida	315106	27	8.068722976	12	3.027597841	0	0	GCA_910591925.1	Fungal	60	1180459	314771	33.9	Mollicutes	25.9	6.92	Montoliu-Nerin M, Sánchez-García M, Bergin C, Kutschera VE, Johannesson H, Bever JD, Rosling A. In-depth Phylogenomic Analysis of Arbuscular Mycorrhizal Fungi Based on a Comprehensive Set of de novo Genome Assemblies. Front Fungal Biol. 2021 Sep 29;2:716385. doi: 10.3389/ffunb.2021.716385.
Entrophospora candida NC172	Entrophospora candida	176602	32	4.463927054	74	2.063527314	3	3.069735695	GCA_910592255.1	Fungal	191	612398	612398	32.2	Mollicutes	37.92	4.95	Montoliu-Nerin M, Sánchez-García M, Bergin C, Kutschera VE, Johannesson H, Bever JD, Rosling A. In-depth Phylogenomic Analysis of Arbuscular Mycorrhizal Fungi Based on a Comprehensive Set of de novo Genome Assemblies. Front Fungal Biol. 2021 Sep 29;2:716385. doi: 10.3389/ffunb.2021.716385.
Ambispora gerdemannii MT106	Ambispora gerdemanii	303121	21	6.091646636	6	0.373017515	1	6.616683381	GCA_910591945.1	Fungal	36	376926	376926	33	Mollicutes	26.79	3.33	Montoliu-Nerin M, Sánchez-García M, Bergin C, Kutschera VE, Johannesson H, Bever JD, Rosling A. In-depth Phylogenomic Analysis of Arbuscular Mycorrhizal Fungi Based on a Comprehensive Set of de novo Genome Assemblies. Front Fungal Biol. 2021 Sep 29;2:716385. doi: 10.3389/ffunb.2021.716385.
Ambispora leptoticha FL130A	Ambispora_leptoticha	450150	37	7.044310684	56	4.887246883	1	1.030393638	GCA_910591765.1	Fungal	67	638785	638785	32	Mollicutes	30.71	3.28	Montoliu-Nerin M, Sánchez-García M, Bergin C, Kutschera VE, Johannesson H, Bever JD, Rosling A. In-depth Phylogenomic Analysis of Arbuscular Mycorrhizal Fungi Based on a Comprehensive Set of de novo Genome Assemblies. Front Fungal Biol. 2021 Sep 29;2:716385. doi: 10.3389/ffunb.2021.716385.
Racocetra persica MA461A 1	Racocetra persica	907837	44	5.967439526	49	2.550012745	0	0	GCA_910592285.1	Fungal	233	1393509	639487	34.1	Mollicutes	33.79	6.77	Montoliu-Nerin M, Sánchez-García M, Bergin C, Kutschera VE, Johannesson H, Bever JD, Rosling A. In-depth Phylogenomic Analysis of Arbuscular Mycorrhizal Fungi Based on a Comprehensive Set of de novo Genome Assemblies. Front Fungal Biol. 2021 Sep 29;2:716385. doi: 10.3389/ffunb.2021.716385.
Racocetra persica MA461A 2	Racocetra persica	907837	50	5.716941946	76	3.91235269	0	0	GCA_910592285.1	Fungal	275	1393509	754022	33.6	Mollicutes	28.29	9.01	Montoliu-Nerin M, Sánchez-García M, Bergin C, Kutschera VE, Johannesson H, Bever JD, Rosling A. In-depth Phylogenomic Analysis of Arbuscular Mycorrhizal Fungi Based on a Comprehensive Set of de novo Genome Assemblies. Front Fungal Biol. 2021 Sep 29;2:716385. doi: 10.3389/ffunb.2021.716385.
Gigaspora margarita 120-4 potB	Gigaspora margarita	909704	56	6.609195402	37	0.913477327	1	0.616900341	GCA_910592245.1	Fungal	44	1078095	791700	33.4	Mollicutes	46.75	11.19	Montoliu-Nerin M, Sánchez-García M, Bergin C, Kutschera VE, Johannesson H, Bever JD, Rosling A. In-depth Phylogenomic Analysis of Arbuscular Mycorrhizal Fungi Based on a Comprehensive Set of de novo Genome Assemblies. Front Fungal Biol. 2021 Sep 29;2:716385. doi: 10.3389/ffunb.2021.716385.
Endogone sp. FLAS59071 1	Endogone sp.	NA	35	7.12126711	67	2.142976352	2	1.719520304	GCA_003990785.1	Fungal	95	1463431	754978	31	Mollicutes	52.01	2.26	Chang Y, Desirò A, Na H, Sandor L, Lipzen A, Clum A, Barry K, Grigoriev IV, Martin FM, Stajich JE, Smith ME, Bonito G, Spatafora JW. Phylogenomics of Endogonaceae and evolution of mycorrhizas within Mucoromycota. New Phytol. 2019 Apr;222(1):511-525.
Endogone sp. FLAS59071 2	Endogone sp.	NA	43	8.250512031	134	3.458098138	2	3.169299869	GCA_003990785.1	Fungal	126	1463431	708453	31	Mollicutes	57.34	1.13	Chang Y, Desirò A, Na H, Sandor L, Lipzen A, Clum A, Barry K, Grigoriev IV, Martin FM, Stajich JE, Smith ME, Bonito G, Spatafora JW. Phylogenomics of Endogonaceae and evolution of mycorrhizas within Mucoromycota. New Phytol. 2019 Apr;222(1):511-525.
Scutellospora calospora AU212A MRE**	Scutellospora calospora	57117	Not assessed further, sequence too short.						GCA_910592325.1	Fungal	18	128791	128791	33	Not assessed further, sequence too short.			Montoliu-Nerin M, Sánchez-García M, Bergin C, Kutschera VE, Johannesson H, Bever JD, Rosling A. In-depth Phylogenomic Analysis of Arbuscular Mycorrhizal Fungi Based on a Comprehensive Set of de novo Genome Assemblies. Front Fungal Biol. 2021 Sep 29;2:716385. doi: 10.3389/ffunb.2021.716385.
Funneliformis caledonium UK204 MRE**	Funneliformis caledonium	36210	Not assessed further, sequence too short.						GCA_910591825.1	Fungal	4	20361	20361	31.8	Not assessed further, sequence too short.			Montoliu-Nerin M, Sánchez-García M, Bergin C, Kutschera VE, Johannesson H, Bever JD, Rosling A. In-depth Phylogenomic Analysis of Arbuscular Mycorrhizal Fungi Based on a Comprehensive Set of de novo Genome Assemblies. Front Fungal Biol. 2021 Sep 29;2:716385. doi: 10.3389/ffunb.2021.716385.
Cetraspora_pellucida_Fl966_MRE	Cetraspora pellucida	35178	Not assessed further, sequence too short.						GCA_910591915.1	Fungal	5	95557	95557	34.9	Not assessed further, sequence too short.			Montoliu-Nerin M, Sánchez-García M, Bergin C, Kutschera VE, Johannesson H, Bever JD, Rosling A. In-depth Phylogenomic Analysis of Arbuscular Mycorrhizal Fungi Based on a Comprehensive Set of de novo Genome Assemblies. Front Fungal Biol. 2021 Sep 29;2:716385. doi: 10.3389/ffunb.2021.716385.
Paraglomus_occultum_GCA_022605545.1_MRE	Paraglomus occultum	30317	Not assessed further, sequence too short.						GCA_022605545.1	Fungal	3	8356	8356	30.6	Not assessed further, sequence too short.			Malar C M, Wang Y, Stajich JE, Kokkoris V, Villeneuve-Laroche M, Yildirir G, Corradi N. Early branching arbuscular mycorrhizal fungus Paraglomus occultum carries a small and repeat-poor genome compared to relatives in the Glomeromycotina. Microb Genom. 2022 Apr;8(4):000810. doi: 10.1099/mgen.0.000810. PMID: 35451944; PMCID: PMC9453076.
Diversispora_eburnea_AZ414A_MRE	Diversispora_eburnea	85798	Not assessed further, sequence too short.						GCA_910592015.1	Fungal	5	46868	46868	31.1	Not assessed further, sequence too short.			Montoliu-Nerin M, Sánchez-García M, Bergin C, Kutschera VE, Johannesson H, Bever JD, Rosling A. In-depth Phylogenomic Analysis of Arbuscular Mycorrhizal Fungi Based on a Comprehensive Set of de novo Genome Assemblies. Front Fungal Biol. 2021 Sep 29;2:716385. doi: 10.3389/ffunb.2021.716385.
Rhizophagus irregularis A2 3	Rhizophagus irregularis	NA	45	10.21795499	2	0.068226931	0	0	GCA_021409725.1	MRE	7	NA	565,759	33.01	Mollicutes	49.08	0.25	Savary R, Masclaux FG, Sanders IR.The model arbuscular mycorrhizal fungus Rhizophagus irregularis harbours endosymbiotic bacteria with a highly reduce genome. bioRxiv 2021.09.13.460061; doi: https://doi.org/10.1101/2021.09.13.460066
Linnemannia elongata AD073	Linnemannia elongata	NA	10	4.010571685	2	0.086873797	0	0	CP125277	MRE	1	NA	326,911	24.72	Mollicutes	56.68	1.13	Longley R, Robinson A, Liber JA, Bryson AE, Morales DP, LaButti K, Riley R, Mondo SJ, Kuo A, Yoshinaga Y, Daum C, Barry K, Grigoriev IV, Desirò A, Chain PSG, Bonito G. Comparative genomics of Mollicutes-related endobacteria supports a late invasion into Mucoromycota fungi. Commun Biol. 2023 Sep 18;6(1):948.
Benniella sp. AD185	Benniella sp.	NA	42	6.721422859	56	3.660526778	2	4.88709583	CP125275	MRE	1	NA	615,212	29.52	Mollicutes	53.25	1.88	Longley R, Robinson A, Liber JA, Bryson AE, Morales DP, LaButti K, Riley R, Mondo SJ, Kuo A, Yoshinaga Y, Daum C, Barry K, Grigoriev IV, Desirò A, Chain PSG, Bonito G. Comparative genomics of Mollicutes-related endobacteria supports a late invasion into Mucoromycota fungi. Commun Biol. 2023 Sep 18;6(1):948.
Linnemannia gamsii AM1032	Linnemannia gamsii	NA	9	3.136210741	6	0.242891629	0	0	CP125276	MRE	1	NA	402,237	22.82	Mollicutes	56.18	0	Longley R, Robinson A, Liber JA, Bryson AE, Morales DP, LaButti K, Riley R, Mondo SJ, Kuo A, Yoshinaga Y, Daum C, Barry K, Grigoriev IV, Desirò A, Chain PSG, Bonito G. Comparative genomics of Mollicutes-related endobacteria supports a late invasion into Mucoromycota fungi. Commun Biol. 2023 Sep 18;6(1):948.
Entrophospora etunicata OT135	Entrophospora etunicata	NA	48	7.028110632	211	28.15995728	3	2.896438958	GCA_001017675.1	MRE	67	NA	662,952	34.29	Mollicutes	40.04	16.62	Naito M, Morton JB, Pawlowska TE. Minimal genomes of mycoplasma-related endobacteria are plastic and contain host-derived genes for sustained life within Glomeromycota. Proc Natl Acad Sci U S A. 2015 Jun 23;112(25):7791-6. doi: 10.1073/pnas.1501676112. Epub 2015 May 11. PMID: 25964324; PMCID: PMC4485128.
Diversispora epigaea MREI 1	Diversispora epigaea	NA	35	7.495400012	52	9.688629656	2	9.026612456	NWVA01000001.1	MRE	1	NA	629,893	32.39	Mollicutes	49.44	0.75	Sun X, Chen W, Ivanov S, MacLean AM, Wight H, Ramaraj T, Mudge J, Harrison MJ, Fei Z. Genome and evolution of the arbuscular mycorrhizal fungus Diversispora epigaea (formerly Glomus versiforme) and its bacterial endosymbionts. New Phytol. 2019 Feb;221(3):1556-1573. doi: 10.1111/nph.15472. Epub 2018 Oct 13. PMID: 30368822. Diversispora epigaea MREI 2
Diversispora epigaea MREI 2	Diversispora epigaea	NA	40	11.79719528	67	6.670133752	2	3.629741664	NWVA01000002.1	MRE	1	NA	607,619	31.84	Bacteria	61.63	0	Sun X, Chen W, Ivanov S, MacLean AM, Wight H, Ramaraj T, Mudge J, Harrison MJ, Fei Z. Genome and evolution of the arbuscular mycorrhizal fungus Diversispora epigaea (formerly Glomus versiforme) and its bacterial endosymbionts. New Phytol. 2019 Feb;221(3):1556-1573. doi: 10.1111/nph.15472. Epub 2018 Oct 13. PMID: 30368822. Diversispora epigaea MREI 2
Diversispora epigaea MREII	Diversispora epigaea	NA	46	7.4400437	64	3.15127301	1	2.678555796	NWVA01000009.1	MRE	1	NA	571,166	29.06	Mollicutes	50.98	0.75	Sun X, Chen W, Ivanov S, MacLean AM, Wight H, Ramaraj T, Mudge J, Harrison MJ, Fei Z. Genome and evolution of the arbuscular mycorrhizal fungus Diversispora epigaea (formerly Glomus versiforme) and its bacterial endosymbionts. New Phytol. 2019 Feb;221(3):1556-1573. doi: 10.1111/nph.15472. Epub 2018 Oct 13. PMID: 30368822. Diversispora epigaea MREI 2
Dentiscutata heterogama MRE	Dentiscutata heterogama	NA	32	8.428998319	22	3.038933299	2	3.391233188	PRJEB8356 (ENA)	MRE	1	NA	648,879	34.06	Mollicutes	54.94	0.75	Torres-Cortés G, Ghignone S, Bonfante P, Schüßler A. Mosaic genome of endobacteria in arbuscular mycorrhizal fungi: Transkingdom gene transfer in an ancient mycoplasma-fungus association. Proc Natl Acad Sci U S A. 2015 Jun 23;112(25):7785-90. doi: 10.1073/pnas.1501540112. Epub 2015 May 11. Erratum in: Proc Natl Acad Sci U S A. 2015 Sep 22;112(38):E5376. PMID: 25964335; PMCID: PMC4485150.
Benniella erionia GBAus27B	Benniella erionia	NA	28	5.253468544	26	1.997305386	2	7.493289177	CP125274	MRE	1	NA	486,155	30.45	Mollicutes	45.37	1.5	Longley R, Robinson A, Liber JA, Bryson AE, Morales DP, LaButti K, Riley R, Mondo SJ, Kuo A, Yoshinaga Y, Daum C, Barry K, Grigoriev IV, Desirò A, Chain PSG, Bonito G. Comparative genomics of Mollicutes-related endobacteria supports a late invasion into Mucoromycota fungi. Commun Biol. 2023 Sep 18;6(1):948.
Jimgerdemannia flammicorona AD002	Jimgerdemannia flammicorona	NA	48	6.725201636	163	3.265724091	4	4.047835102	GCA_003990765.1	MRE	64	NA	986,305	33.88	Mollicutes	58.52	0.75	Chang Y, Desirò A, Na H, Sandor L, Lipzen A, Clum A, Barry K, Grigoriev IV, Martin FM, Stajich JE, Smith ME, Bonito G, Spatafora JW. Phylogenomics of Endogonaceae and evolution of mycorrhizas within Mucoromycota. New Phytol. 2019 Apr;222(1):511-525.
Rhizophagus clarus NB112A	Rhizophagus clarus	NA	59	7.372934957	245	37.383098	0	0	GCA_001017705.1	MRE	34	NA	739,936	32.05	Bacteria	65.26	16.53	Naito M, Morton JB, Pawlowska TE. Minimal genomes of mycoplasma-related endobacteria are plastic and contain host-derived genes for sustained life within Glomeromycota. Proc Natl Acad Sci U S A. 2015 Jun 23;112(25):7791-6. doi: 10.1073/pnas.1501676112. Epub 2015 May 11. PMID: 25964324; PMCID: PMC4485128.
Racocetra verrucosa VA103A	Racocetra verrucosa	NA	60	6.772436618	271	16.74606742	3	2.608172333	GCA_001017685.1	MRE	99	NA	1,227,948	33.6	Mollicutes	50.76	8.21	Naito M, Morton JB, Pawlowska TE. Minimal genomes of mycoplasma-related endobacteria are plastic and contain host-derived genes for sustained life within Glomeromycota. Proc Natl Acad Sci U S A. 2015 Jun 23;112(25):7791-6. doi: 10.1073/pnas.1501676112. Epub 2015 May 11. PMID: 25964324; PMCID: PMC4485128.
Spiroplasma atrichopogonis	Atrichopogon sp. (insect)	NA	104	5.342253749	16	0.458257072	0	0	GCA_001029245.1	Bacterial	1	NA	1,160,484	29.25	Mollicutes	97.24	0.9	Lo WS, Gasparich GE, Kuo CH. Found and Lost: The Fates of Horizontally Acquired Genes in Arthropod-Symbiotic Spiroplasma. Genome Biol Evol. 2015 Aug 8;7(9):2458-72. doi: 10.1093/gbe/evv160. PMID: 26254485; PMCID: PMC4607517.
