# Supplementary material for: Signatures of Mollicutes-related endobacteria in publicly available Mucoromycota genomes
Source: mSphere. 2024 Aug 27;9(9):e00309-24. doi: 10.1128/msphere.00309-24 (PMC11423566; doi:10.1128/msphere.00309-24)
Supplement: Table S2 — Fungal assemblies that contained putative BRE contigs. [file msphere.00309-24-s0006.csv]

Fungal Host	Assembly ID	Size	# Contigs	GC Content	Reference
Podila epicladia	GCA_015852435.1	1107554	34	46.8	Vandepol N, Liber J, Desirò A, Na H, Kennedy M, Barry K, Grigoriev IV, Miller AN, O'Donnell K, Stajich JE, Bonito G. Resolving the Mortierellaceae phylogeny through synthesis of multi-gene phylogenetics and phylogenomics. Fungal Divers. 2020 Sep;104(1):267-289. doi: 10.1007/s13225-020-00455-5. Epub 2020 Sep 16. PMID: 33364917; PMCID: PMC7751987.
Podila clonocystis	GCA_015852385.1	347445	24	46.7	Vandepol N, Liber J, Desirò A, Na H, Kennedy M, Barry K, Grigoriev IV, Miller AN, O'Donnell K, Stajich JE, Bonito G. Resolving the Mortierellaceae phylogeny through synthesis of multi-gene phylogenetics and phylogenomics. Fungal Divers. 2020 Sep;104(1):267-289. doi: 10.1007/s13225-020-00455-5. Epub 2020 Sep 16. PMID: 33364917; PMCID: PMC7751987.
Linnemannia gamsii	GCA_016097855.1	1073890	45	49.9	Vandepol N, Liber J, Desirò A, Na H, Kennedy M, Barry K, Grigoriev IV, Miller AN, O'Donnell K, Stajich JE, Bonito G. Resolving the Mortierellaceae phylogeny through synthesis of multi-gene phylogenetics and phylogenomics. Fungal Divers. 2020 Sep;104(1):267-289. doi: 10.1007/s13225-020-00455-5. Epub 2020 Sep 16. PMID: 33364917; PMCID: PMC7751987.
Linnemannia gamsii	GCA_016097865.1	1587896	55	50.3	Vandepol N, Liber J, Desirò A, Na H, Kennedy M, Barry K, Grigoriev IV, Miller AN, O'Donnell K, Stajich JE, Bonito G. Resolving the Mortierellaceae phylogeny through synthesis of multi-gene phylogenetics and phylogenomics. Fungal Divers. 2020 Sep;104(1):267-289. doi: 10.1007/s13225-020-00455-5. Epub 2020 Sep 16. PMID: 33364917; PMCID: PMC7751987.
Podila verticillata	GCA_015679645.1	1934500	37	50.4	Vandepol N, Liber J, Desirò A, Na H, Kennedy M, Barry K, Grigoriev IV, Miller AN, O'Donnell K, Stajich JE, Bonito G. Resolving the Mortierellaceae phylogeny through synthesis of multi-gene phylogenetics and phylogenomics. Fungal Divers. 2020 Sep;104(1):267-289. doi: 10.1007/s13225-020-00455-5. Epub 2020 Sep 16. PMID: 33364917; PMCID: PMC7751987.
Podila verticillata	GCA_025603085.1	1993164	21	50.1	Robinson AJ, House GL, Morales DP, Kelliher JM, Gallegos-Graves V, LeBrun ES, Davenport KW, Palmieri F, Lohberger A, Bregnard D, Estoppey A, Buffi M, Paul C, Junier T, Hervé V, Cailleau G, Lupini S, Nguyen HN, Zheng AO, Gimenes LJ, Bindschedller S, Rodrigues DF, Werner JH, Young JD, Junier P, Chain PSG. Widespread bacterial diversity within the bacteriome of fungi. Commun Biol. 2021 Oct 7;4(1):11…
