# Supplementary material for: Signatures of Mollicutes-related endobacteria in publicly available Mucoromycota genomes
Source: mSphere. 2024 Aug 27;9(9):e00309-24. doi: 10.1128/msphere.00309-24 (PMC11423566; doi:10.1128/msphere.00309-24)
Supplement: Table S3 — Sources for fungal genomes used in phylogeny in Fig. 1B. [file msphere.00309-24-s0007.csv]

Fungal Host	NCBI Assembly Accession	Citation
Mucor mucedo strain NRRL 3635	JALPTJ010000164	Chang Y, Wang Y, Mondo S, Ahrendt S, Andreopoulos W, Barry K, Beard J, Benny GL, Blankenship S, Bonito G, Cuomo C, Desiro A, Gervers KA, Hundley H, Kuo A, LaButti K, Lang BF, Lipzen A, O'Donnell K, Pangilinan J, Reynolds N, Sandor L, Smith ME, Tsang A, Grigoriev IV, Stajich JE, Spatafora JW. Evolution of zygomycete secretomes and the origins of terrestrial fungal ecologies. iScience. 2022 Aug 2;2…
Endogone sp. FLAS-F59071	GCA_003990785.1	Chang Y, Desirò A, Na H, Sandor L, Lipzen A, Clum A, Barry K, Grigoriev IV, Martin FM, Stajich JE, Smith ME, Bonito G, Spatafora JW. Phylogenomics of Endogonaceae and evolution of mycorrhizas within Mucoromycota. New Phytol. 2019 Apr;222(1):511-525. doi: 10.1111/nph.15613
Jimgerdemannia flammicorona AD002	GCA_003990765.1	Chang Y, Desirò A, Na H, Sandor L, Lipzen A, Clum A, Barry K, Grigoriev IV, Martin FM, Stajich JE, Smith ME, Bonito G, Spatafora JW. Phylogenomics of Endogonaceae and evolution of mycorrhizas within Mucoromycota. New Phytol. 2019 Apr;222(1):511-525. doi: 10.1111/nph.15614
Benniella erionia GBAus27B	GCA_025330735.1	Chang Y, Wang Y, Mondo S, Ahrendt S, Andreopoulos W, Barry K, Beard J, Benny GL, Blankenship S, Bonito G, Cuomo C, Desiro A, Gervers KA, Hundley H, Kuo A, LaButti K, Lang BF, Lipzen A, O'Donnell K, Pangilinan J, Reynolds N, Sandor L, Smith ME, Tsang A, Grigoriev IV, Stajich JE, Spatafora JW. Evolution of zygomycete secretomes and the origins of terrestrial fungal ecologies. iScience. 2022 Aug 2;2…
Benniella sp. AD185	GCA_033807495.1	Longley R, Robinson A, Liber JA, Bryson AE, Morales DP, LaButti K, Riley R, Mondo SJ, Kuo A, Yoshinaga Y, Daum C, Barry K, Grigoriev IV, Desirò A, Chain PSG, Bonito G. Comparative genomics of Mollicutes-related endobacteria supports a late invasion into Mucoromycota fungi. Commun Biol. 2023 Sep 18;6(1):948. doi: 10.1038/s42003-023-05299-8
Modicella reniformis UCR_MrenMES-2147_1.0	GCA_015849295.1	Vandepol N, Liber J, Desirò A, Na H, Kennedy M, Barry K, Grigoriev IV, Miller AN, O'Donnell K, Stajich JE, Bonito G. Resolving the Mortierellaceae phylogeny through synthesis of multi-gene phylogenetics and phylogenomics. Fungal Divers. 2020 Sep;104(1):267-289. doi: 10.1007/s13225-020-00455-5.
Linnemannia elongata AD073	GCA_033807475.1	Longley R, Robinson A, Liber JA, Bryson AE, Morales DP, LaButti K, Riley R, Mondo SJ, Kuo A, Yoshinaga Y, Daum C, Barry K, Grigoriev IV, Desirò A, Chain PSG, Bonito G. Comparative genomics of Mollicutes-related endobacteria supports a late invasion into Mucoromycota fungi. Commun Biol. 2023 Sep 18;6(1):948. doi: 10.1038/s42003-023-05299-8
Linemmannia gamsii AM1032	GCA_033807515.1	Longley R, Robinson A, Liber JA, Bryson AE, Morales DP, LaButti K, Riley R, Mondo SJ, Kuo A, Yoshinaga Y, Daum C, Barry K, Grigoriev IV, Desirò A, Chain PSG, Bonito G. Comparative genomics of Mollicutes-related endobacteria supports a late invasion into Mucoromycota fungi. Commun Biol. 2023 Sep 18;6(1):948. doi: 10.1038/s42003-023-05299-9
Gigaspora margarita 120-4 Pot B	GCA_910592245.1	Montoliu-Nerin M, Sánchez-García M, Bergin C, Kutschera VE, Johannesson H, Bever JD, Rosling A. In-depth Phylogenomic Analysis of Arbuscular Mycorrhizal Fungi Based on a Comprehensive Set of de novo Genome Assemblies. Front Fungal Biol. 2021 Sep 29;2:716385. doi: 10.3389/ffunb.2021.716385.
Dentiscutata heterogama IL203A	GCA_910591775.1	Montoliu-Nerin M, Sánchez-García M, Bergin C, Kutschera VE, Johannesson H, Bever JD, Rosling A. In-depth Phylogenomic Analysis of Arbuscular Mycorrhizal Fungi Based on a Comprehensive Set of de novo Genome Assemblies. Front Fungal Biol. 2021 Sep 29;2:716385. doi: 10.3389/ffunb.2021.716385.
Racocetra fulgida IN212	GCA_910592135.1	Montoliu-Nerin M, Sánchez-García M, Bergin C, Kutschera VE, Johannesson H, Bever JD, Rosling A. In-depth Phylogenomic Analysis of Arbuscular Mycorrhizal Fungi Based on a Comprehensive Set of de novo Genome Assemblies. Front Fungal Biol. 2021 Sep 29;2:716385. doi: 10.3389/ffunb.2021.716385.
Racocetra persica MA461A	GCA_910592285.1	Montoliu-Nerin M, Sánchez-García M, Bergin C, Kutschera VE, Johannesson H, Bever JD, Rosling A. In-depth Phylogenomic Analysis of Arbuscular Mycorrhizal Fungi Based on a Comprehensive Set of de novo Genome Assemblies. Front Fungal Biol. 2021 Sep 29;2:716385. doi: 10.3389/ffunb.2021.716385.
Cetraspora pellucida 2_28_12_20	GCA_910591925.1	Montoliu-Nerin M, Sánchez-García M, Bergin C, Kutschera VE, Johannesson H, Bever JD, Rosling A. In-depth Phylogenomic Analysis of Arbuscular Mycorrhizal Fungi Based on a Comprehensive Set of de novo Genome Assemblies. Front Fungal Biol. 2021 Sep 29;2:716385. doi: 10.3389/ffunb.2021.716385.
Funneliformis geosporum FwildB	GCA_946475005.1	Sahraei SE, Sánchez-García M, Montoliu-Nerin M, Manyara D, Bergin C, Rosendahl S, Rosling A. Whole genome analyses based on single, field collected spores of the arbuscular mycorrhizal fungus Funneliformis geosporum. Mycorrhiza. 2022 Nov;32(5-6):361-371. doi: 10.1007/s00572-022-01091-4.
Funneliformis geosporum FwildA	GCA_946474995.1	Sahraei SE, Sánchez-García M, Montoliu-Nerin M, Manyara D, Bergin C, Rosendahl S, Rosling A. Whole genome analyses based on single, field collected spores of the arbuscular mycorrhizal fungus Funneliformis geosporum. Mycorrhiza. 2022 Nov;32(5-6):361-371. doi: 10.1007/s00572-022-01091-4.
Rhizophagus irregularis	GCA_021464265.1	Savary R, Masclaus FG, Sanders IR. The model arbuscular mycorrhizal fungus Rhizophagus irregularis harbours endosymbiotic bacteria with a highly reduce genome. bioRxiv 2021 Sept 13. doi: https://doi.org/10.1101/2021.09.13.460061
Rhizophagus clarus	GCA_015698045.1	Kobayashi Y, Maeda T, Yamaguchi K, Kameoka H, Tanaka S, Ezawa T, Shigenobu S, Kawaguchi M. The genome of Rhizophagus clarus HR1 reveals a common genetic basis for auxotrophy among arbuscular mycorrhizal fungi. BMC Genomics. 2018 Jun 18;19(1):465. doi: 10.1186/s12864-018-4853-0.
Rhizophagus cerebriforme	GCA_003833025.1	Chen EC, Mathieu S, Hoffrichter A, Sedzielewska-Toro K, Peart M, Pelin A, Ndikumana S, Ropars J, Dreissig S, Fuchs J, Brachmann A, Corradi N. Single nucleus sequencing reveals evidence of inter-nucleus recombination in arbuscular mycorrhizal fungi. Elife. 2018 Dec 5;7:e39813. doi: 10.7554/eLife.39813.
Diversispora epigaea	GCA_003547095.1	Sun X, Chen W, Ivanov S, MacLean AM, Wight H, Ramaraj T, Mudge J, Harrison MJ, Fei Z. Genome and evolution of the arbuscular mycorrhizal fungus Diversispora epigaea (formerly Glomus versiforme) and its bacterial endosymbionts. New Phytol. 2019 Feb;221(3):1556-1573. doi: 10.1111/nph.15472.
Entrophospora candida NC172	GCA_910592255.1	Montoliu-Nerin M, Sánchez-García M, Bergin C, Kutschera VE, Johannesson H, Bever JD, Rosling A. In-depth Phylogenomic Analysis of Arbuscular Mycorrhizal Fungi Based on a Comprehensive Set of de novo Genome Assemblies. Front Fungal Biol. 2021 Sep 29;2:716385. doi: 10.3389/ffunb.2021.716385.
Entrophospora candida CCK pot B69	GCA_910592215.1	Montoliu-Nerin M, Sánchez-García M, Bergin C, Kutschera VE, Johannesson H, Bever JD, Rosling A. In-depth Phylogenomic Analysis of Arbuscular Mycorrhizal Fungi Based on a Comprehensive Set of de novo Genome Assemblies. Front Fungal Biol. 2021 Sep 29;2:716385. doi: 10.3389/ffunb.2021.716385.
