# Supplementary material for: Signatures of Mollicutes-related endobacteria in publicly available Mucoromycota genomes
Source: mSphere. 2024 Aug 27;9(9):e00309-24. doi: 10.1128/msphere.00309-24 (PMC11423566; doi:10.1128/msphere.00309-24)
Supplement: Table S4 — BUSCO genes for fungal phylogeny in Fig. 1B. [file msphere.00309-24-s0008.csv]

BUSCO ID	Gene
10053at1913637	Eukaryotic translation initiation factor 2A
10314at1913637	DNA mismatch repair protein MutL
10519at1913637	cytidine deaminase-like protein
11729at1913637	kinase-like domain-containing protein
12666at1913637	Deoxyhypusine synthase
14857at1913637	anticodon-binding protein
15612at1913637	Kinase-like domain-containing protein
17570at1913637	tRNA (guanine-N(7)-)-methyltransferase
22426at1913637	Ubiquinone biosynthesis protein COQ4, mitochondrial
23402at1913637	Ubiquitin-conjugating enzyme/RWD-like protein
23951at1913637	PdxT/SNO family
2425at1913637	alkaline phosphatase-like protein
24512at1913637	Thioredoxin-like protein 4A
24945at1913637	Actin-related protein 2/3 complex subunit 3
3184at1913637	Nop14-like protein
3257at1913637	Translation factor GUF1, mitochondrial
3507at1913637	P-loop containing nucleoside triphosphate hydrolase protein
635at1913637	P-type ATPase, cytoplasmic domain N
6465at1913637	Iron hydrogenase
7037at1913637	Phosphoacetylglucosamine mutase
8880at1913637	NADH-quinone oxidoreductase, subunit D
9066at1913637	Coronin
