# Supplementary material for: Signatures of Mollicutes-related endobacteria in publicly available Mucoromycota genomes
Source: mSphere. 2024 Aug 27;9(9):e00309-24. doi: 10.1128/msphere.00309-24 (PMC11423566; doi:10.1128/msphere.00309-24)
Supplement: Table S5 — Raw values for pairwise average amino acid identities and average nucleotide identities shown in Fig. 2 and S2. [file msphere.00309-24-s0009.csv]

Average Amino Acid IDENTITY	Linnemannia elongata AD073	Linnemannia gamsii AM1032	Modicella reniformis UCR MrenMES 1	Endogone sp. FLAS59071 2	Endogone sp. FLAS59071 1	Ambispora leptoticha FL130A	Funneliformis geosporum FwildA 2	Funneliformis geosporum FwildB 1	Funneliformis geosporum FwildA 3	Entrophospora candida CCK pot B69	Entrophospora candida NC172	Diversispora epigaea MREII	Racocetra persica MA461A 2	Racocetra verrucosa VA103A	Racocetra fulgida IN212	Cetraspora pellucida 2_28_12_1	Cetraspora pellucida 2_28_12_2	Dentiscutata heterogama DhMRE	Racocetra persica MA461A 1	Gigaspora margarita 120-4 Pot B	Funneliformis geosporum FwildA 1	Funneliformis geosporum FwildB 2	Paraglomus occultum IA702	Paraglomus brasilianum BR232B	Ambispora gerdemannii MT106	Modicella reniformis UCR MrenMES 2	Benniella erionia GBAus27B	Benniella sp. AD185	Rhizophagus irregularis A2 3	Rhizophagus clarus NB112A	Rhizophagus cerebriforme JS1	Jimgerdemannia flammicoro AD002	Entrophospora etunicata OT135	Diversispora epigaea MREI 1	Diversispora epigaea MREI 2
Linnemannia elongata AD073	100	67.52031	45.139516	46.611228	45.615841	43.813509	43.437234	43.112779	45.142072	43.177939	44.839966	45.377195	41.660983	44.804852	44.388925	42.590095	42.181876	44.737157	42.114923	44.56902	43.878096	43.582733	44.768534	45.011758	43.025944	43.808696	45.849473	45.836326	42.361878	42.377113	43.502775	46.170199	43.997046	43.842497	43.996561
Linnemannia gamsii AM1032	67.52031	100	44.586588	45.467645	45.292749	42.901771	43.422311	43.494764	44.99409	43.461097	44.561927	44.51617	41.434006	44.461319	43.475197	42.308179	41.195305	43.538744	41.661312	44.804352	43.03323	44.067321	45.423815	45.457611	42.975674	43.516477	45.560584	46.562505	41.677824	42.202694	43.984987	45.227387	43.244146	43.470647	43.062785
Modicella reniformis UCR MrenMES 1	45.139516	44.586588	100	59.328217	59.673168	52.244839	52.42377	53.097737	55.035013	52.142677	54.855836	53.854343	50.337955	54.843877	55.346077	51.151709	49.884028	55.193435	51.930579	55.394279	55.212963	52.133034	56.676357	57.320041	51.437737	53.659175	59.356724	59.386838	48.777355	48.416234	53.211671	47.578831	46.100223	46.470778	45.681026
Endogone sp. FLAS59071 2	46.611228	45.467645	59.328217	100	60.446439	54.991829	54.128869	55.237965	55.939584	53.565738	55.879879	54.31449	51.192356	56.086474	54.709569	52.115733	51.351787	55.052586	52.787525	56.793038	55.363565	53.841904	55.265114	56.714736	54.173272	55.908505	54.180973	55.006477	52.005666	50.905219	53.571803	53.043905	49.498629	49.402293	48.3799
Endogone sp. FLAS59071 1	45.615841	45.292749	59.673168	60.446439	100	55.88279	55.035209	53.779816	55.730206	52.742124	55.517144	53.877621	51.080228	56.019723	54.365366	52.181068	52.558102	54.204512	54.08747	56.910544	54.227852	52.562037	57.429804	57.071755	52.713077	55.934654	54.896361	55.341946	50.346746	49.630273	52.558539	56.936339	48.679618	48.646176	48.020065
Ambispora leptoticha FL130A	43.813509	42.901771	52.244839	54.991829	55.88279	100	57.369205	57.427757	55.633258	53.246939	55.745769	51.801716	53.655405	58.160788	55.36724	53.813078	51.719783	55.000873	53.605476	58.20559	57.983712	53.021579	56.225081	58.968204	55.967061	52.152091	53.05378	51.232566	50.519346	49.085094	53.784747	49.209901	48.184591	47.191906	47.3955
Funneliformis geosporum FwildA 2	43.437234	43.422311	52.42377	54.128869	55.035209	57.369205	100	90.339562	53.784409	50.470791	54.585119	51.44654	46.780257	51.71221	50.981257	50.457367	49.433865	52.700004	49.018142	53.210871	56.131476	57.931145	53.64277	55.16655	51.294708	50.018731	50.722833	51.733372	48.024735	48.288087	50.30381	47.197736	44.380536	45.411976	46.247261
Funneliformis geosporum FwildB 1	43.112779	43.494764	53.097737	55.237965	53.779816	57.427757	90.339562	100	55.76793	52.184849	52.433368	52.461122	50.142124	54.941917	52.529695	52.557985	48.406581	54.325146	51.25361	54.815005	66.711741	52.546647	55.023469	56.312586	52.290295	49.788005	51.467659	52.024341	48.924227	48.175479	51.176229	47.943756	46.40815	47.427827	48.227355
Funneliformis geosporum FwildA 3	45.142072	44.99409	55.035013	55.939584	55.730206	55.633258	53.784409	55.76793	100	61.339752	62.696218	54.457975	53.061434	57.923113	56.310011	54.0651	52.974136	57.516675	56.180489	55.92875	59.924851	56.416387	56.223312	60.447512	53.094244	53.336817	54.254841	55.301856	53.606493	52.419773	55.979421	49.830182	47.680293	48.495734	48.958497
Entrophospora candida CCK pot B69	43.177939	43.461097	52.142677	53.565738	52.742124	53.246939	50.470791	52.184849	61.339752	100	60.444857	51.026796	50.294557	56.277828	55.982198	51.338719	50.261437	55.186326	53.149746	52.757414	55.881312	50.925627	54.639911	55.576258	51.713758	49.155856	51.490974	52.009307	49.214641	50.455076	52.217882	47.351551	47.45151	47.347795	46.579725
Entrophospora candida NC172	44.839966	44.561927	54.855836	55.879879	55.517144	55.745769	54.585119	52.433368	62.696218	60.444857	100	54.128756	49.539731	56.151343	55.257932	51.938515	51.387522	56.400682	52.795515	55.908966	56.922972	55.296604	56.512641	59.728424	50.990137	50.606378	52.717184	54.051481	51.405027	50.297468	53.224384	47.583743	46.028106	47.745138	46.382697
Diversispora epigaea MREII	45.377195	44.51617	53.854343	54.31449	53.877621	51.801716	51.44654	52.461122	54.457975	51.026796	54.128756	100	48.55412	54.918188	53.411103	51.327135	50.830714	55.340303	50.8957	55.146886	53.637447	51.323012	54.824356	56.70035	50.810726	51.285106	54.004192	53.289134	49.54693	49.096111	51.835135	46.812371	46.512473	46.748234	46.988259
Racocetra persica MA461A 2	41.660983	41.434006	50.337955	51.192356	51.080228	53.655405	46.780257	50.142124	53.061434	50.294557	49.539731	48.55412	100	80.210076	75.863452	72.376569	64.321744	68.355713	60.81571	56.60797	55.241751	49.53666	53.95078	57.281379	48.933245	50.653445	50.944552	50.809996	48.346393	47.132694	51.413794	47.94095	46.519915	45.842722	45.751516
Racocetra verrucosa VA103A	44.804852	44.461319	54.843877	56.086474	56.019723	58.160788	51.71221	54.941917	57.923113	56.277828	56.151343	54.918188	80.210076	100	83.930106	80.20602	74.771183	74.480469	80.994497	63.406741	60.136993	56.01042	60.43741	62.442412	58.038758	54.506402	55.770093	55.495116	51.624194	51.511712	54.452875	50.699734	51.144678	51.189352	49.368925
Racocetra fulgida IN212	44.388925	43.475197	55.346077	54.709569	54.365366	55.36724	50.981257	52.529695	56.310011	55.982198	55.257932	53.411103	75.863452	83.930106	100	78.420337	73.095177	76.371705	76.823968	61.477936	57.898506	54.309047	59.377148	60.102908	54.523404	53.813984	56.406279	55.573207	51.308558	50.286369	53.363462	48.005905	48.052099	48.772113	48.893727
Cetraspora pellucida 2_28_12_1	42.590095	42.308179	51.151709	52.115733	52.181068	53.813078	50.457367	52.557985	54.0651	51.338719	51.938515	51.327135	72.376569	80.20602	78.420337	100	56.955535	71.78647	70.687094	58.621458	57.178454	51.797517	56.525099	59.746635	53.691205	52.448468	51.489947	52.350819	49.667835	48.477043	52.109806	49.023371	46.695368	47.358049	46.965238
Cetraspora pellucida 2_28_12_2	42.181876	41.195305	49.884028	51.351787	52.558102	51.719783	49.433865	48.406581	52.974136	50.261437	51.387522	50.830714	64.321744	74.771183	73.095177	56.955535	100	73.523026	70.324385	57.960108	56.392211	50.954542	56.02331	58.897589	49.753774	49.873148	51.572687	53.002775	48.595069	48.902962	50.810032	47.931282	46.304304	46.513006	45.85007
Dentiscutata heterogama DhMRE	44.737157	43.538744	55.193435	55.052586	54.204512	55.000873	52.700004	54.325146	57.516675	55.186326	56.400682	55.340303	68.355713	74.480469	76.371705	71.78647	73.523026	100	79.079402	61.86708	58.168051	54.310645	59.984487	61.965575	56.891422	52.628569	56.398179	56.384997	51.584225	50.348243	54.188427	48.2813	46.989898	48.854076	48.179045
Racocetra persica MA461A 1	42.114923	41.661312	51.930579	52.787525	54.08747	53.605476	49.018142	51.25361	56.180489	53.149746	52.795515	50.8957	60.81571	80.994497	76.823968	70.687094	70.324385	79.079402	100	58.254981	56.762994	51.227101	57.33249	59.891724	52.335585	50.64908	53.631661	54.025851	48.75149	48.05966	52.48616	48.121692	46.888895	46.932088	47.054478
Gigaspora margarita 120-4 Pot B	44.56902	44.804352	55.394279	56.793038	56.910544	58.20559	53.210871	54.815005	55.92875	52.757414	55.908966	55.146886	56.60797	63.406741	61.477936	58.621458	57.960108	61.86708	58.254981	100	60.187268	55.925683	62.405545	61.11205	60.932932	54.17771	55.940354	56.097425	51.974207	51.404738	54.940306	48.869798	47.854074	48.350144	47.469183
Funneliformis geosporum FwildA 1	43.878096	43.03323	55.212963	55.363565	54.227852	57.983712	56.131476	66.711741	59.924851	55.881312	56.922972	53.637447	55.241751	60.136993	57.898506	57.178454	56.392211	58.168051	56.762994	60.187268	100	81.759022	59.331036	61.775799	58.455388	52.959847	55.896802	54.875625	53.932736	51.777181	55.935584	49.003816	49.01891	49.930396	49.200515
Funneliformis geosporum FwildB 2	43.582733	44.067321	52.133034	53.841904	52.562037	53.021579	57.931145	52.546647	56.416387	50.925627	55.296604	51.323012	49.53666	56.01042	54.309047	51.797517	50.954542	54.310645	51.227101	55.925683	81.759022	100	55.695904	56.174924	51.586205	46.948573	50.128333	50.71415	51.10519	49.955267	53.706715	48.97268	50.598545	49.425985	49.975128
Paraglomus occultum IA702	44.768534	45.423815	56.676357	55.265114	57.429804	56.225081	53.64277	55.023469	56.223312	54.639911	56.512641	54.824356	53.95078	60.43741	59.377148	56.525099	56.02331	59.984487	57.33249	62.405545	59.331036	55.695904	100	68.654559	58.775294	53.366581	55.645068	56.274547	51.339391	50.179135	52.654924	49.301218	48.292355	48.179644	47.458834
Paraglomus brasilianum BR232B	45.011758	45.457611	57.320041	56.714736	57.071755	58.968204	55.16655	56.312586	60.447512	55.576258	59.728424	56.70035	57.281379	62.442412	60.102908	59.746635	58.897589	61.965575	59.891724	61.11205	61.775799	56.174924	68.654559	100	61.328456	54.586147	57.469259	57.70141	51.736939	50.528609	54.705232	50.294874	49.00268	48.460127	48.713737
Ambispora gerdemannii MT106	43.025944	42.975674	51.437737	54.173272	52.713077	55.967061	51.294708	52.290295	53.094244	51.713758	50.990137	50.810726	48.933245	58.038758	54.523404	53.691205	49.753774	56.891422	52.335585	60.932932	58.455388	51.586205	58.775294	61.328456	100	51.795068	51.692016	53.397292	48.807869	47.338472	51.973173	47.23584	45.435508	46.221727	45.202557
Modicella reniformis UCR MrenMES 2	43.808696	43.516477	53.659175	55.908505	55.934654	52.152091	50.018731	49.788005	53.336817	49.155856	50.606378	51.285106	50.653445	54.506402	53.813984	52.448468	49.873148	52.628569	50.64908	54.17771	52.959847	46.948573	53.366581	54.586147	51.795068	100	60.579696	62.026483	48.721286	47.031286	50.992885	48.249654	45.545696	46.358518	44.731759
Benniella erionia GBAus27B	45.849473	45.560584	59.356724	54.180973	54.896361	53.05378	50.722833	51.467659	54.254841	51.490974	52.717184	54.004192	50.944552	55.770093	56.406279	51.489947	51.572687	56.398179	53.631661	55.940354	55.896802	50.128333	55.645068	57.469259	51.692016	60.579696	100	67.161694	47.892327	47.240322	51.638356	47.244448	45.82472	45.865988	45.70583
Benniella sp. AD185	45.836326	46.562505	59.386838	55.006477	55.341946	51.232566	51.733372	52.024341	55.301856	52.009307	54.051481	53.289134	50.809996	55.495116	55.573207	52.350819	53.002775	56.384997	54.025851	56.097425	54.875625	50.71415	56.274547	57.70141	53.397292	62.026483	67.161694	100	49.706412	48.494612	51.350902	47.640611	45.767591	47.079356	46.355144
Rhizophagus irregularis A2 3	42.361878	41.677824	48.777355	52.005666	50.346746	50.519346	48.024735	48.924227	53.606493	49.214641	51.405027	49.54693	48.346393	51.624194	51.308558	49.667835	48.595069	51.584225	48.75149	51.974207	53.932736	51.10519	51.339391	51.736939	48.807869	48.721286	47.892327	49.706412	100	64.232379	54.388056	46.312214	46.38755	46.217655	46.672302
Rhizophagus clarus NB112A	42.377113	42.202694	48.416234	50.905219	49.630273	49.085094	48.288087	48.175479	52.419773	50.455076	50.297468	49.096111	47.132694	51.511712	50.286369	48.477043	48.902962	50.348243	48.05966	51.404738	51.777181	49.955267	50.179135	50.528609	47.338472	47.031286	47.240322	48.494612	64.232379	100	53.693964	45.23677	45.442612	45.269765	45.534265
Rhizophagus cerebriforme JS1	43.502775	43.984987	53.211671	53.571803	52.558539	53.784747	50.30381	51.176229	55.979421	52.217882	53.224384	51.835135	51.413794	54.452875	53.363462	52.109806	50.810032	54.188427	52.48616	54.940306	55.935584	53.706715	52.654924	54.705232	51.973173	50.992885	51.638356	51.350902	54.388056	53.693964	100	48.116272	47.244681	46.706138	45.797052
Jimgerdemannia flammicoro AD002	46.170199	45.227387	47.578831	53.043905	56.936339	49.209901	47.197736	47.943756	49.830182	47.351551	47.583743	46.812371	47.94095	50.699734	48.005905	49.023371	47.931282	48.2813	48.121692	48.869798	49.003816	48.97268	49.301218	50.294874	47.23584	48.249654	47.244448	47.640611	46.312214	45.23677	48.116272	100	53.012208	51.312335	51.155923
Entrophospora etunicata OT135	43.997046	43.244146	46.100223	49.498629	48.679618	48.184591	44.380536	46.40815	47.680293	47.45151	46.028106	46.512473	46.519915	51.144678	48.052099	46.695368	46.304304	46.989898	46.888895	47.854074	49.01891	50.598545	48.292355	49.00268	45.435508	45.545696	45.82472	45.767591	46.38755	45.442612	47.244681	53.012208	100	63.461234	64.269938
Diversispora epigaea MREI 1	43.842497	43.470647	46.470778	49.402293	48.646176	47.191906	45.411976	47.427827	48.495734	47.347795	47.745138	46.748234	45.842722	51.189352	48.772113	47.358049	46.513006	48.854076	46.932088	48.350144	49.930396	49.425985	48.179644	48.460127	46.221727	46.358518	45.865988	47.079356	46.217655	45.269765	46.706138	51.312335	63.461234	100	77.382803
Diversispora epigaea MREI 2	43.996561	43.062785	45.681026	48.3799	48.020065	47.3955	46.247261	48.227355	48.958497	46.579725	46.382697	46.988259	45.751516	49.368925	48.893727	46.965238	45.85007	48.179045	47.054478	47.469183	49.200515	49.975128	47.458834	48.713737	45.202557	44.731759	45.70583	46.355144	46.672302	45.534265	45.797052	51.155923	64.269938	77.382803	100
Average Nucleotide Identity	Linnemannia elongata AD073	Linnemannia gamsii AM1032	Modicella reniformis UCR MrenMES 1	Endogone sp. FLAS59071 2	Endogone sp. FLAS59071 1	Ambispora leptoticha FL130A	Funneliformis geosporum FwildA 2	Funneliformis geosporum FwildB 1	Funneliformis geosporum FwildA 3	Entrophospora candida CCK pot B69	Entrophospora candida NC172	Diversispora epigaea MREII	Racocetra persica MA461A 2	Racocetra verrucosa VA103A	Racocetra fulgida IN212	Cetraspora pellucida 2_28_12_1	Cetraspora pellucida 2_28_12_2	Dentiscutata heterogama DhMRE	Racocetra persica MA461A 1	Gigaspora margarita 120-4 Pot B	Funneliformis geosporum FwildA 1	Funneliformis geosporum FwildB 2	Paraglomus occultum IA702	Paraglomus brasilianum BR232B	Ambispora gerdemannii MT106	Modicella reniformis UCR MrenMES 2	Benniella erionia GBAus27B	Benniella sp. AD185	Rhizophagus irregularis A2 3	Rhizophagus clarus NB112A	Rhizophagus cerebriforme JS1	Jimgerdemannia flammicoro AD002	Entrophospora etunicata OT135	Diversispora epigaea MREI 1	Diversispora epigaea MREI 2
Linnemannia elongata AD073	100	80.14275662
Linnemannia gamsii AM1032	80.14275662	100
Modicella reniformis UCR MrenMES 1			100																								77.38	76.12
Endogone sp. FLAS59071 2				100	79.02																73.72											86.64
Endogone sp. FLAS59071 1				79.02	100	77.7																				78.2						85.1
Ambispora leptoticha FL130A					77.7	100	79.2	80.4			82.1	80.3			77.4			79		77.9	78.18		80.6	78.8	78.9
Funneliformis geosporum FwildA 2						79.2	100	99.8			87.5											97.9
Funneliformis geosporum FwildB 1						80.4	99.8	100			87.6										94.9	89.4	79.6
Funneliformis geosporum FwildA 3									100	76.3	78.1										81.8	81		75.3
Entrophospora candida CCK pot B69									76.3	100	79.2
Entrophospora candida NC172						82.1	87.5	87.6	78.1	79.2	100											84.1		80.2
Diversispora epigaea MREII						80.3						100												77.9
Racocetra persica MA461A 2													100	93.44957857	92.1538436	92.22622511	91.75592119	90.85483204	85.09219251	79.97484091
Racocetra verrucosa VA103A													93.44957857	100	94.3676915	91.75014715	92.63209777	87.17570402	92.10972296	79.9921387	76.06848601		76.59582848	75.86455984
Racocetra fulgida IN212						77.4							92.1538436	94.3676915	100	92.58561269	92.03679183	87.37785889	90.42158249	79.61260224	76.26835536		76.23242296	76.02985632
Cetraspora pellucida 2_28_12_1													92.22622511	91.75014715	92.58561269	100	84.67383174	91.49734392	91.46389654	78.47143113				77.20158003
Cetraspora pellucida 2_28_12_2													91.75592119	92.63209777	92.03679183	84.67383174	100	92.12676127	92.52342471	77.6638441
Dentiscutata heterogama DhMRE						79							90.85483204	87.17570402	87.37785889	91.49734392	92.12676127	100	93.58308227	79.26288356	75.49983273		77.80054942	77.4761197
Racocetra persica MA461A 1													85.09219251	92.10972296	90.42158249	91.46389654	92.52342471	93.58308227	100	79.58532943				76.87051859
Gigaspora margarita 120-4 Pot B						77.9							79.97484091	79.9921387	79.61260224	78.47143113	77.6638441	79.26288356	79.58532943	100	76.85890308		79.61377877	79.38229287	81.54205031
Funneliformis geosporum FwildA 1				73.72		78.18		94.9	81.8					76.06848601	76.26835536			75.49983273		76.85890308	100	99.20316539	77.25850159	77.32192744	76.43271414				77.05592656		76.90603924
Funneliformis geosporum FwildB 2							97.9	89.4	81		84.1										99.20316539	100							79.4479268
Paraglomus occultum IA702						80.6		79.6						76.59582848	76.23242296			77.80054942		79.61377877	77.25850159		100	85.29829402	79.02538134			78.09141381
Paraglomus brasilianum BR232B						78.8			75.3		80.2	77.9		75.86455984	76.02985632	77.20158003		77.4761197	76.87051859	79.38229287	77.32192744		85.29829402	100	78.62906957
Ambispora gerdemannii MT106						78.9														81.54205031	76.43271414		79.02538134	78.62906957	100
Modicella reniformis UCR MrenMES 2					78.2																					100	78.93712932	78.04244474
Benniella erionia GBAus27B			77.38																							78.93712932	100	81.17230446
Benniella sp. AD185			76.12																				78.09141381			78.04244474	81.17230446	100
Rhizophagus irregularis A2 3																					77.05592656	79.4479268							100	77.17993635	78.19392393
Rhizophagus clarus NB112A																													77.17993635	100
Rhizophagus cerebriforme JS1																					76.90603924								78.19392393		100
Jimgerdemannia flammicoro AD002				86.64	85.1																											100
Entrophospora etunicata OT135																																	100	79.62230608	79.1171808
Diversispora epigaea MREI 1																																	79.62230608	100	88.94523012
Diversispora epigaea MREI 2																																	79.1171808	88.94523012	100
